# Supplementary material for: Phytophthora ×stagnum nothosp. nov., a New Hybrid from Irrigation Reservoirs at Ornamental Plant Nurseries in Virginia
Source: PLoS One. 2014 Jul 29;9(7):e103450. doi: 10.1371/journal.pone.0103450 (PMC4114803; doi:10.1371/journal.pone.0103450)
Supplement: Table S1 — Daily radial growth measurements of four Phytophthora ×stagnum representative isolates. Examined isolates were grown in carrot agar and 20% clarified V8 juice agar over an 8-days period in two cardinal temperature tests. (CSV) [file pone.0103450.s001.csv]

temperature	replicate	direction	isolate	medium	radialgrowth(cm)	experiment
5	1	L	36H8	CA	0.24	1
5	1	W	36H8	CA	0.23	1
5	2	L	36H8	CA	0.26	1
5	2	W	36H8	CA	0.26	1
5	3	L	36H8	CA	0.28	1
5	3	W	36H8	CA	0.24	1
5	1	L	43F3	CA	0.31	1
5	1	W	43F3	CA	0.27	1
5	2	L	43F3	CA	0.36	1
5	2	W	43F3	CA	0.34	1
5	3	L	43F3	CA	0.38	1
5	3	W	43F3	CA	0.39	1
5	1	L	44F9	CA	0.28	1
5	1	W	44F9	CA	0.29	1
5	2	L	44F9	CA	0.26	1
5	2	W	44F9	CA	0.26	1
5	3	L	44F9	CA	0.24	1
5	3	W	44F9	CA	0.25	1
5	1	L	36J7	CA	0.5	1
5	1	W	36J7	CA	0.57	1
5	2	L	36J7	CA	0.34	1
5	2	W	36J7	CA	0.38	1
5	3	L	36J7	CA	0.38	1
5	3	W	36J7	CA	0.37	1
5	1	L	36H8	CA	0.22	2
5	1	W	36H8	CA	0.22	2
5	2	L	36H8	CA	0.23	2
5	2	W	36H8	CA	0.22	2
5	3	L	36H8	CA	0.19	2
5	3	W	36H8	CA	0.25	2
5	1	L	43F3	CA	0.46	2
5	1	W	43F3	CA	0.48	2
5	2	L	43F3	CA	0.55	2
5	2	W	43F3	CA	0.55	2
5	3	L	43F3	CA	0.45	2
5	3	W	43F3	CA	0.46	2
5	1	L	44F9	CA	0.39	2
5	1	W	44F9	CA	0.37	2
5	2	L	44F9	CA	0.35	2
5	2	W	44F9	CA	0.35	2
5	3	L	44F9	CA	0.32	2
5	3	W	44F9	CA	0.33	2
5	1	L	36J7	CA	0.4	2
5	1	W	36J7	CA	0.41	2
5	2	L	36J7	CA	0.36	2
5	2	W	36J7	CA	0.37	2
5	3	L	36J7	CA	0.4	2
5	3	W	36J7	CA	0.38	2
5	1	L	36H8	CV8A	0.42	1
5	1	W	36H8	CV8A	0.43	1
5	2	L	36H8	CV8A	0.44	1
5	2	W	36H8	CV8A	0.41	1
5	3	L	36H8	CV8A	0.4	1
5	3	W	36H8	CV8A	0.41	1
5	1	L	43F3	CV8A	0.44	1
5	1	W	43F3	CV8A	0.45	1
5	2	L	43F3	CV8A	0.41	1
5	2	W	43F3	CV8A	0.4	1
5	3	L	43F3	CV8A	0.47	1
5	3	W	43F3	CV8A	0.42	1
5	1	L	44F9	CV8A	0.34	1
5	1	W	44F9	CV8A	0.37	1
5	2	L	44F9	CV8A	0.4	1
5	2	W	44F9	CV8A	0.34	1
5	3	L	44F9	CV8A	0.42	1
5	3	W	44F9	CV8A	0.4	1
5	1	L	36J7	CV8A	0.44	1
5	1	W	36J7	CV8A	0.43	1
5	2	L	36J7	CV8A	0.51	1
5	2	W	36J7	CV8A	0.5	1
5	3	L	36J7	CV8A	0.51	1
5	3	W	36J7	CV8A	0.53	1
5	1	L	36H8	CV8A	0.44	2
5	1	W	36H8	CV8A	0.46	2
5	2	L	36H8	CV8A	0.47	2
5	2	W	36H8	CV8A	0.46	2
5	3	L	36H8	CV8A	0.48	2
5	3	W	36H8	CV8A	0.43	2
5	1	L	43F3	CV8A	0.43	2
5	1	W	43F3	CV8A	0.42	2
5	2	L	43F3	CV8A	0.45	2
5	2	W	43F3	CV8A	0.46	2
5	3	L	43F3	CV8A	0.45	2
5	3	W	43F3	CV8A	0.39	2
5	1	L	44F9	CV8A	0.28	2
5	1	W	44F9	CV8A	0.24	2
5	2	L	44F9	CV8A	0.23	2
5	2	W	44F9	CV8A	0.24	2
5	3	L	44F9	CV8A	0.25	2
5	3	W	44F9	CV8A	0.25	2
5	1	L	36J7	CV8A	0.37	2
5	1	W	36J7	CV8A	0.32	2
5	2	L	36J7	CV8A	0.36	2
5	2	W	36J7	CV8A	0.34	2
5	3	L	36J7	CV8A	0.32	2
5	3	W	36J7	CV8A	0.36	2
10	1	L	36H8	CA	1.03	1
10	1	W	36H8	CA	1.07	1
10	2	L	36H8	CA	1.01	1
10	2	W	36H8	CA	1.05	1
10	3	L	36H8	CA	1.07	1
10	3	W	36H8	CA	1.06	1
10	1	L	43F3	CA	1.49	1
10	1	W	43F3	CA	1.4	1
10	2	L	43F3	CA	1.47	1
10	2	W	43F3	CA	1.33	1
10	3	L	43F3	CA	1.03	1
10	3	W	43F3	CA	1.05	1
10	1	L	44F9	CA	1.09	1
10	1	W	44F9	CA	1.09	1
10	2	L	44F9	CA	1.06	1
10	2	W	44F9	CA	1.04	1
10	3	L	44F9	CA	0.96	1
10	3	W	44F9	CA	0.95	1
10	1	L	36J7	CA	1.21	1
10	1	W	36J7	CA	1.22	1
10	2	L	36J7	CA	1.13	1
10	2	W	36J7	CA	1.11	1
10	3	L	36J7	CA	1.11	1
10	3	W	36J7	CA	1.15	1
10	1	L	36H8	CA	1.53	2
10	1	W	36H8	CA	1.54	2
10	2	L	36H8	CA	1.48	2
10	2	W	36H8	CA	1.44	2
10	3	L	36H8	CA	1.38	2
10	3	W	36H8	CA	1.49	2
10	1	L	43F3	CA	1.45	2
10	1	W	43F3	CA	1.48	2
10	2	L	43F3	CA	1.41	2
10	2	W	43F3	CA	1.41	2
10	3	L	43F3	CA	1.42	2
10	3	W	43F3	CA	1.43	2
10	1	L	44F9	CA	1.38	2
10	1	W	44F9	CA	1.33	2
10	2	L	44F9	CA	1.31	2
10	2	W	44F9	CA	1.36	2
10	3	L	44F9	CA	1.29	2
10	3	W	44F9	CA	1.38	2
10	1	L	36J7	CA	1.31	2
10	1	W	36J7	CA	1.28	2
10	2	L	36J7	CA	1.3	2
10	2	W	36J7	CA	1.39	2
10	3	L	36J7	CA	1.32	2
10	3	W	36J7	CA	1.31	2
10	1	L	36H8	CV8A	1.12	1
10	1	W	36H8	CV8A	1.12	1
10	2	L	36H8	CV8A	1.1	1
10	2	W	36H8	CV8A	1.13	1
10	3	L	36H8	CV8A	1.22	1
10	3	W	36H8	CV8A	1.17	1
10	1	L	43F3	CV8A	1.26	1
10	1	W	43F3	CV8A	1.21	1
10	2	L	43F3	CV8A	1.21	1
10	2	W	43F3	CV8A	1.22	1
10	3	L	43F3	CV8A	1.24	1
10	3	W	43F3	CV8A	1.19	1
10	1	L	44F9	CV8A	1.09	1
10	1	W	44F9	CV8A	1.08	1
10	2	L	44F9	CV8A	1.14	1
10	2	W	44F9	CV8A	1.13	1
10	3	L	44F9	CV8A	1.17	1
10	3	W	44F9	CV8A	1.13	1
10	1	L	36J7	CV8A	1.34	1
10	1	W	36J7	CV8A	1.36	1
10	2	L	36J7	CV8A	1.32	1
10	2	W	36J7	CV8A	1.38	1
10	3	L	36J7	CV8A	1.35	1
10	3	W	36J7	CV8A	1.57	1
10	1	L	36H8	CV8A	1.23	2
10	1	W	36H8	CV8A	1.23	2
10	2	L	36H8	CV8A	1.19	2
10	2	W	36H8	CV8A	1.2	2
10	3	L	36H8	CV8A	1.11	2
10	3	W	36H8	CV8A	1.13	2
10	1	L	43F3	CV8A	1.18	2
10	1	W	43F3	CV8A	1.16	2
10	2	L	43F3	CV8A	1.18	2
10	2	W	43F3	CV8A	1.2	2
10	3	L	43F3	CV8A	1.16	2
10	3	W	43F3	CV8A	1.19	2
10	1	L	44F9	CV8A	0.9	2
10	1	W	44F9	CV8A	0.93	2
10	2	L	44F9	CV8A	1.02	2
10	2	W	44F9	CV8A	0.96	2
10	3	L	44F9	CV8A	0.89	2
10	3	W	44F9	CV8A	0.96	2
10	1	L	36J7	CV8A	1.15	2
10	1	W	36J7	CV8A	1.13	2
10	2	L	36J7	CV8A	1.15	2
10	2	W	36J7	CV8A	1.16	2
10	3	L	36J7	CV8A	1.25	2
10	3	W	36J7	CV8A	1.16	2
15	1	L	36H8	CA	2.2	1
15	1	W	36H8	CA	2.11	1
15	2	L	36H8	CA	2.29	1
15	2	W	36H8	CA	2.19	1
15	3	L	36H8	CA	2.37	1
15	3	W	36H8	CA	2.3	1
15	1	L	43F3	CA	2.52	1
15	1	W	43F3	CA	2.56	1
15	2	L	43F3	CA	2.9	1
15	2	W	43F3	CA	2.64	1
15	3	L	43F3	CA	2.65	1
15	3	W	43F3	CA	2.58	1
15	1	L	44F9	CA	2.46	1
15	1	W	44F9	CA	2.49	1
15	2	L	44F9	CA	2.53	1
15	2	W	44F9	CA	2.48	1
15	3	L	44F9	CA	2.47	1
15	3	W	44F9	CA	2.46	1
15	1	L	36J7	CA	2.5	1
15	1	W	36J7	CA	2.53	1
15	2	L	36J7	CA	2.5	1
15	2	W	36J7	CA	2.52	1
15	3	L	36J7	CA	2.53	1
15	3	W	36J7	CA	2.54	1
15	1	L	36H8	CA	2.64	2
15	1	W	36H8	CA	2.57	2
15	2	L	36H8	CA	2.76	2
15	2	W	36H8	CA	2.59	2
15	3	L	36H8	CA	2.61	2
15	3	W	36H8	CA	2.6	2
15	1	L	43F3	CA	2.32	2
15	1	W	43F3	CA	2.4	2
15	2	L	43F3	CA	2.32	2
15	2	W	43F3	CA	2.3	2
15	3	L	43F3	CA	2.36	2
15	3	W	43F3	CA	2.41	2
15	1	L	44F9	CA	2.63	2
15	1	W	44F9	CA	2.52	2
15	2	L	44F9	CA	2.5	2
15	2	W	44F9	CA	2.57	2
15	3	L	44F9	CA	2.63	2
15	3	W	44F9	CA	2.62	2
15	1	L	36J7	CA	2.59	2
15	1	W	36J7	CA	2.63	2
15	2	L	36J7	CA	2.69	2
15	2	W	36J7	CA	2.68	2
15	3	L	36J7	CA	2.68	2
15	3	W	36J7	CA	2.54	2
15	1	L	36H8	CV8A	2.44	1
15	1	W	36H8	CV8A	2.43	1
15	2	L	36H8	CV8A	2.54	1
15	2	W	36H8	CV8A	2.58	1
15	3	L	36H8	CV8A	2.5	1
15	3	W	36H8	CV8A	2.52	1
15	1	L	43F3	CV8A	2.29	1
15	1	W	43F3	CV8A	2.35	1
15	2	L	43F3	CV8A	2.24	1
15	2	W	43F3	CV8A	2.45	1
15	3	L	43F3	CV8A	2.25	1
15	3	W	43F3	CV8A	2.26	1
15	1	L	44F9	CV8A	2.46	1
15	1	W	44F9	CV8A	2.47	1
15	2	L	44F9	CV8A	2.47	1
15	2	W	44F9	CV8A	2.47	1
15	3	L	44F9	CV8A	2.52	1
15	3	W	44F9	CV8A	2.46	1
15	1	L	36J7	CV8A	2.55	1
15	1	W	36J7	CV8A	2.5	1
15	2	L	36J7	CV8A	2.58	1
15	2	W	36J7	CV8A	2.61	1
15	3	L	36J7	CV8A	2.76	1
15	3	W	36J7	CV8A	2.78	1
15	1	L	36H8	CV8A	2.54	2
15	1	W	36H8	CV8A	2.54	2
15	2	L	36H8	CV8A	2.34	2
15	2	W	36H8	CV8A	2.47	2
15	3	L	36H8	CV8A	2.37	2
15	3	W	36H8	CV8A	2.35	2
15	1	L	43F3	CV8A	2.19	2
15	1	W	43F3	CV8A	2.21	2
15	2	L	43F3	CV8A	2.23	2
15	2	W	43F3	CV8A	2.19	2
15	3	L	43F3	CV8A	2.28	2
15	3	W	43F3	CV8A	2.23	2
15	1	L	44F9	CV8A	2.22	2
15	1	W	44F9	CV8A	2.22	2
15	2	L	44F9	CV8A	2.2	2
15	2	W	44F9	CV8A	2.2	2
15	3	L	44F9	CV8A	2.25	2
15	3	W	44F9	CV8A	2.26	2
15	1	L	36J7	CV8A	2.47	2
15	1	W	36J7	CV8A	2.38	2
15	2	L	36J7	CV8A	2.37	2
15	2	W	36J7	CV8A	2.46	2
15	3	L	36J7	CV8A	2.49	2
15	3	W	36J7	CV8A	2.54	2
20	1	L	36H8	CA	2.76	1
20	1	W	36H8	CA	2.6	1
20	2	L	36H8	CA	2.6	1
20	2	W	36H8	CA	2.63	1
20	3	L	36H8	CA	2.62	1
20	3	W	36H8	CA	2.64	1
20	1	L	43F3	CA	2.86	1
20	1	W	43F3	CA	2.79	1
20	2	L	43F3	CA	2.68	1
20	2	W	43F3	CA	2.62	1
20	3	L	43F3	CA	2.77	1
20	3	W	43F3	CA	2.81	1
20	1	L	44F9	CA	3.29	1
20	1	W	44F9	CA	3.41	1
20	2	L	44F9	CA	3.07	1
20	2	W	44F9	CA	3.03	1
20	3	L	44F9	CA	3.38	1
20	3	W	44F9	CA	3.48	1
20	1	L	36J7	CA	3.09	1
20	1	W	36J7	CA	3.12	1
20	2	L	36J7	CA	3.37	1
20	2	W	36J7	CA	3.33	1
20	3	L	36J7	CA	3.28	1
20	3	W	36J7	CA	3.47	1
20	1	L	36H8	CA	3.53	2
20	1	W	36H8	CA	3.39	2
20	2	L	36H8	CA	3.32	2
20	2	W	36H8	CA	3.1	2
20	3	L	36H8	CA	3.21	2
20	3	W	36H8	CA	3.25	2
20	1	L	43F3	CA	2.92	2
20	1	W	43F3	CA	2.96	2
20	2	L	43F3	CA	2.49	2
20	2	W	43F3	CA	2.43	2
20	3	L	43F3	CA	2.48	2
20	3	W	43F3	CA	2.44	2
20	1	L	44F9	CA	3.29	2
20	1	W	44F9	CA	3.26	2
20	2	L	44F9	CA	3.2	2
20	2	W	44F9	CA	3.33	2
20	3	L	44F9	CA	3.22	2
20	3	W	44F9	CA	3.28	2
20	1	L	36J7	CA	3.26	2
20	1	W	36J7	CA	3.26	2
20	2	L	36J7	CA	3.29	2
20	2	W	36J7	CA	3.44	2
20	3	L	36J7	CA	3.56	2
20	3	W	36J7	CA	3.49	2
20	1	L	36H8	CV8A	3.45	1
20	1	W	36H8	CV8A	3.4	1
20	2	L	36H8	CV8A	3.4	1
20	2	W	36H8	CV8A	3.4	1
20	3	L	36H8	CV8A	3.37	1
20	3	W	36H8	CV8A	3.33	1
20	1	L	43F3	CV8A	3.23	1
20	1	W	43F3	CV8A	3.24	1
20	2	L	43F3	CV8A	3.24	1
20	2	W	43F3	CV8A	3.26	1
20	3	L	43F3	CV8A	3.2	1
20	3	W	43F3	CV8A	3.19	1
20	1	L	44F9	CV8A	3.52	1
20	1	W	44F9	CV8A	3.49	1
20	2	L	44F9	CV8A	3.57	1
20	2	W	44F9	CV8A	3.56	1
20	3	L	44F9	CV8A	3.45	1
20	3	W	44F9	CV8A	3.43	1
20	1	L	36J7	CV8A	3.49	1
20	1	W	36J7	CV8A	3.47	1
20	2	L	36J7	CV8A	3.68	1
20	2	W	36J7	CV8A	3.65	1
20	3	L	36J7	CV8A	3.59	1
20	3	W	36J7	CV8A	3.55	1
20	1	L	36H8	CV8A	3.07	2
20	1	W	36H8	CV8A	3	2
20	2	L	36H8	CV8A	3.26	2
20	2	W	36H8	CV8A	3.28	2
20	3	L	36H8	CV8A	3.22	2
20	3	W	36H8	CV8A	3.18	2
20	1	L	43F3	CV8A	3.03	2
20	1	W	43F3	CV8A	2.98	2
20	2	L	43F3	CV8A	3.09	2
20	2	W	43F3	CV8A	3.09	2
20	3	L	43F3	CV8A	3.09	2
20	3	W	43F3	CV8A	3.02	2
20	1	L	44F9	CV8A	3.15	2
20	1	W	44F9	CV8A	3.15	2
20	2	L	44F9	CV8A	3.26	2
20	2	W	44F9	CV8A	3.25	2
20	3	L	44F9	CV8A	3.28	2
20	3	W	44F9	CV8A	3.22	2
20	1	L	36J7	CV8A	3.13	2
20	1	W	36J7	CV8A	3.24	2
20	2	L	36J7	CV8A	3.29	2
20	2	W	36J7	CV8A	3.31	2
20	3	L	36J7	CV8A	3.44	2
20	3	W	36J7	CV8A	3.39	2
25	1	L	36H8	CA	2.82	1
25	1	W	36H8	CA	2.9	1
25	2	L	36H8	CA	2.66	1
25	2	W	36H8	CA	2.66	1
25	3	L	36H8	CA	2.61	1
25	3	W	36H8	CA	2.56	1
25	1	L	43F3	CA	2.81	1
25	1	W	43F3	CA	2.74	1
25	2	L	43F3	CA	2.95	1
25	2	W	43F3	CA	2.86	1
25	3	L	43F3	CA	3.02	1
25	3	W	43F3	CA	3.22	1
25	1	L	44F9	CA	3.27	1
25	1	W	44F9	CA	3.33	1
25	2	L	44F9	CA	3.24	1
25	2	W	44F9	CA	3.27	1
25	3	L	44F9	CA	3.08	1
25	3	W	44F9	CA	3.07	1
25	1	L	36J7	CA	3.51	1
25	1	W	36J7	CA	3.4	1
25	2	L	36J7	CA	3.26	1
25	2	W	36J7	CA	3.28	1
25	3	L	36J7	CA	3.38	1
25	3	W	36J7	CA	3.48	1
25	1	L	36H8	CA	3.32	2
25	1	W	36H8	CA	3.3	2
25	2	L	36H8	CA	3.07	2
25	2	W	36H8	CA	3.11	2
25	3	L	36H8	CA	3.04	2
25	3	W	36H8	CA	3.14	2
25	1	L	43F3	CA	2.48	2
25	1	W	43F3	CA	2.52	2
25	2	L	43F3	CA	2.5	2
25	2	W	43F3	CA	2.56	2
25	3	L	43F3	CA	2.65	2
25	3	W	43F3	CA	2.6	2
25	1	L	44F9	CA	3.3	2
25	1	W	44F9	CA	3.33	2
25	2	L	44F9	CA	3.14	2
25	2	W	44F9	CA	3.28	2
25	3	L	44F9	CA	3.32	2
25	3	W	44F9	CA	3.22	2
25	1	L	36J7	CA	3.6	2
25	1	W	36J7	CA	3.67	2
25	2	L	36J7	CA	3.48	2
25	2	W	36J7	CA	3.46	2
25	3	L	36J7	CA	3.5	2
25	3	W	36J7	CA	3.57	2
25	1	L	36H8	CV8A	3.92	1
25	1	W	36H8	CV8A	3.98	1
25	2	L	36H8	CV8A	3.95	1
25	2	W	36H8	CV8A	3.94	1
25	3	L	36H8	CV8A	3.78	1
25	3	W	36H8	CV8A	3.85	1
25	1	L	43F3	CV8A	3.77	1
25	1	W	43F3	CV8A	3.8	1
25	2	L	43F3	CV8A	3.88	1
25	2	W	43F3	CV8A	3.85	1
25	3	L	43F3	CV8A	3.79	1
25	3	W	43F3	CV8A	3.8	1
25	1	L	44F9	CV8A	3.99	1
25	1	W	44F9	CV8A	4.01	1
25	2	L	44F9	CV8A	4.05	1
25	2	W	44F9	CV8A	4.09	1
25	3	L	44F9	CV8A	4.18	1
25	3	W	44F9	CV8A	4.32	1
25	1	L	36J7	CV8A	4.05	1
25	1	W	36J7	CV8A	4	1
25	2	L	36J7	CV8A	4.05	1
25	2	W	36J7	CV8A	4.05	1
25	3	L	36J7	CV8A	4.05	1
25	3	W	36J7	CV8A	4.03	1
25	1	L	36H8	CV8A	3.77	2
25	1	W	36H8	CV8A	3.77	2
25	2	L	36H8	CV8A	3.7	2
25	2	W	36H8	CV8A	3.67	2
25	3	L	36H8	CV8A	3.77	2
25	3	W	36H8	CV8A	3.78	2
25	1	L	43F3	CV8A	3.5	2
25	1	W	43F3	CV8A	3.47	2
25	2	L	43F3	CV8A	3.47	2
25	2	W	43F3	CV8A	3.46	2
25	3	L	43F3	CV8A	3.47	2
25	3	W	43F3	CV8A	3.51	2
25	1	L	44F9	CV8A	3.79	2
25	1	W	44F9	CV8A	3.82	2
25	2	L	44F9	CV8A	3.88	2
25	2	W	44F9	CV8A	3.82	2
25	3	L	44F9	CV8A	3.71	2
25	3	W	44F9	CV8A	3.76	2
25	1	L	36J7	CV8A	3.83	2
25	1	W	36J7	CV8A	3.86	2
25	2	L	36J7	CV8A	3.78	2
25	2	W	36J7	CV8A	3.77	2
25	3	L	36J7	CV8A	3.88	2
25	3	W	36J7	CV8A	3.86	2
30	1	L	36H8	CA	2.66	1
30	1	W	36H8	CA	2.7	1
30	2	L	36H8	CA	2.32	1
30	2	W	36H8	CA	2.43	1
30	3	L	36H8	CA	2.63	1
30	3	W	36H8	CA	2.61	1
30	1	L	43F3	CA	2.93	1
30	1	W	43F3	CA	2.82	1
30	2	L	43F3	CA	3.04	1
30	2	W	43F3	CA	2.94	1
30	3	L	43F3	CA	2.86	1
30	3	W	43F3	CA	2.86	1
30	1	L	44F9	CA	3.15	1
30	1	W	44F9	CA	3.16	1
30	2	L	44F9	CA	3.28	1
30	2	W	44F9	CA	3.27	1
30	3	L	44F9	CA	3.2	1
30	3	W	44F9	CA	3.22	1
30	1	L	36J7	CA	3.02	1
30	1	W	36J7	CA	2.96	1
30	2	L	36J7	CA	3.08	1
30	2	W	36J7	CA	2.9	1
30	3	L	36J7	CA	2.97	1
30	3	W	36J7	CA	2.94	1
30	1	L	36H8	CA	3.16	2
30	1	W	36H8	CA	3.14	2
30	2	L	36H8	CA	3.1	2
30	2	W	36H8	CA	3.05	2
30	3	L	36H8	CA	3.09	2
30	3	W	36H8	CA	3.1	2
30	1	L	43F3	CA	2.53	2
30	1	W	43F3	CA	2.56	2
30	2	L	43F3	CA	2.47	2
30	2	W	43F3	CA	2.49	2
30	3	L	43F3	CA	2.54	2
30	3	W	43F3	CA	2.53	2
30	1	L	44F9	CA	2.96	2
30	1	W	44F9	CA	3.03	2
30	2	L	44F9	CA	3.31	2
30	2	W	44F9	CA	3.34	2
30	3	L	44F9	CA	3.11	2
30	3	W	44F9	CA	3.14	2
30	1	L	36J7	CA	3.13	2
30	1	W	36J7	CA	3.16	2
30	2	L	36J7	CA	3.01	2
30	2	W	36J7	CA	3	2
30	3	L	36J7	CA	3.03	2
30	3	W	36J7	CA	3.07	2
30	1	L	36H8	CV8A	3.79	1
30	1	W	36H8	CV8A	3.76	1
30	2	L	36H8	CV8A	3.91	1
30	2	W	36H8	CV8A	3.91	1
30	3	L	36H8	CV8A	3.87	1
30	3	W	36H8	CV8A	3.89	1
30	1	L	43F3	CV8A	3.58	1
30	1	W	43F3	CV8A	3.58	1
30	2	L	43F3	CV8A	3.63	1
30	2	W	43F3	CV8A	3.6	1
30	3	L	43F3	CV8A	3.61	1
30	3	W	43F3	CV8A	3.64	1
30	1	L	44F9	CV8A	4.06	1
30	1	W	44F9	CV8A	4.02	1
30	2	L	44F9	CV8A	4.06	1
30	2	W	44F9	CV8A	4.05	1
30	3	L	44F9	CV8A	4.01	1
30	3	W	44F9	CV8A	3.98	1
30	1	L	36J7	CV8A	4.08	1
30	1	W	36J7	CV8A	4.06	1
30	2	L	36J7	CV8A	4.06	1
30	2	W	36J7	CV8A	4.09	1
30	3	L	36J7	CV8A	4.1	1
30	3	W	36J7	CV8A	4.15	1
30	1	L	36H8	CV8A	3.47	2
30	1	W	36H8	CV8A	3.43	2
30	2	L	36H8	CV8A	3.35	2
30	2	W	36H8	CV8A	3.36	2
30	3	L	36H8	CV8A	3.46	2
30	3	W	36H8	CV8A	3.52	2
30	1	L	43F3	CV8A	3.37	2
30	1	W	43F3	CV8A	3.34	2
30	2	L	43F3	CV8A	3.39	2
30	2	W	43F3	CV8A	3.4	2
30	3	L	43F3	CV8A	3.37	2
30	3	W	43F3	CV8A	3.42	2
30	1	L	44F9	CV8A	3.66	2
30	1	W	44F9	CV8A	3.7	2
30	2	L	44F9	CV8A	3.75	2
30	2	W	44F9	CV8A	3.72	2
30	3	L	44F9	CV8A	3.65	2
30	3	W	44F9	CV8A	3.63	2
30	1	L	36J7	CV8A	3.7	2
30	1	W	36J7	CV8A	3.73	2
30	2	L	36J7	CV8A	3.72	2
30	2	W	36J7	CV8A	3.74	2
30	3	L	36J7	CV8A	3.69	2
30	3	W	36J7	CV8A	3.67	2
35	1	L	36H8	CA	0.3	1
35	1	W	36H8	CA	0.25	1
35	2	L	36H8	CA	0.26	1
35	2	W	36H8	CA	0.26	1
35	3	L	36H8	CA	0.29	1
35	3	W	36H8	CA	0.27	1
35	1	L	43F3	CA	0.08	1
35	1	W	43F3	CA	0.06	1
35	2	L	43F3	CA	0.12	1
35	2	W	43F3	CA	0.1	1
35	3	L	43F3	CA	0.08	1
35	3	W	43F3	CA	0.1	1
35	1	L	44F9	CA	0.03	1
35	1	W	44F9	CA	0.06	1
35	2	L	44F9	CA	0.07	1
35	2	W	44F9	CA	0.05	1
35	3	L	44F9	CA	0.08	1
35	3	W	44F9	CA	0.11	1
35	1	L	36J7	CA	0.09	1
35	1	W	36J7	CA	0.06	1
35	2	L	36J7	CA	0.03	1
35	2	W	36J7	CA	0.07	1
35	3	L	36J7	CA	0.11	1
35	3	W	36J7	CA	0.06	1
35	1	L	36H8	CA	0.1	2
35	1	W	36H8	CA	0.12	2
35	2	L	36H8	CA	0.1	2
35	2	W	36H8	CA	0.12	2
35	3	L	36H8	CA	0.12	2
35	3	W	36H8	CA	0.11	2
35	1	L	43F3	CA	0.13	2
35	1	W	43F3	CA	0.13	2
35	2	L	43F3	CA	0.14	2
35	2	W	43F3	CA	0.12	2
35	3	L	43F3	CA	0.15	2
35	3	W	43F3	CA	0.13	2
35	1	L	44F9	CA	0.07	2
35	1	W	44F9	CA	0.08	2
35	2	L	44F9	CA	0.07	2
35	2	W	44F9	CA	0.08	2
35	3	L	44F9	CA	0.07	2
35	3	W	44F9	CA	0.07	2
35	1	L	36J7	CA	0.14	2
35	1	W	36J7	CA	0.14	2
35	2	L	36J7	CA	0.1	2
35	2	W	36J7	CA	0.1	2
35	3	L	36J7	CA	0.1	2
35	3	W	36J7	CA	0.13	2
35	1	L	36H8	CV8A	0.5	1
35	1	W	36H8	CV8A	0.43	1
35	2	L	36H8	CV8A	0.45	1
35	2	W	36H8	CV8A	0.46	1
35	3	L	36H8	CV8A	0.46	1
35	3	W	36H8	CV8A	0.44	1
35	1	L	43F3	CV8A	0.11	1
35	1	W	43F3	CV8A	0.09	1
35	2	L	43F3	CV8A	0.14	1
35	2	W	43F3	CV8A	0.11	1
35	3	L	43F3	CV8A	0.11	1
35	3	W	43F3	CV8A	0.11	1
35	1	L	44F9	CV8A	0.08	1
35	1	W	44F9	CV8A	0.07	1
35	2	L	44F9	CV8A	0.07	1
35	2	W	44F9	CV8A	0.1	1
35	3	L	44F9	CV8A	0.04	1
35	3	W	44F9	CV8A	0.07	1
35	1	L	36J7	CV8A	0.08	1
35	1	W	36J7	CV8A	0.05	1
35	2	L	36J7	CV8A	0.08	1
35	2	W	36J7	CV8A	0.02	1
35	3	L	36J7	CV8A	0.07	1
35	3	W	36J7	CV8A	0.09	1
35	1	L	36H8	CV8A	0.08	2
35	1	W	36H8	CV8A	0.11	2
35	2	L	36H8	CV8A	0.07	2
35	2	W	36H8	CV8A	0.07	2
35	3	L	36H8	CV8A	0.09	2
35	3	W	36H8	CV8A	0.09	2
35	1	L	43F3	CV8A	0.13	2
35	1	W	43F3	CV8A	0.09	2
35	2	L	43F3	CV8A	0.11	2
35	2	W	43F3	CV8A	0.11	2
35	3	L	43F3	CV8A	0.13	2
35	3	W	43F3	CV8A	0.09	2
35	1	L	44F9	CV8A	0.05	2
35	1	W	44F9	CV8A	0.07	2
35	2	L	44F9	CV8A	0.09	2
35	2	W	44F9	CV8A	0.08	2
35	3	L	44F9	CV8A	0.08	2
35	3	W	44F9	CV8A	0.07	2
35	1	L	36J7	CV8A	0.11	2
35	1	W	36J7	CV8A	0.08	2
35	2	L	36J7	CV8A	0.07	2
35	2	W	36J7	CV8A	0.09	2
35	3	L	36J7	CV8A	0.1	2
35	3	W	36J7	CV8A	0.08	2
40	1	L	36H8	CA	0	1
40	1	W	36H8	CA	0	1
40	2	L	36H8	CA	0	1
40	2	W	36H8	CA	0	1
40	3	L	36H8	CA	0	1
40	3	W	36H8	CA	0	1
40	1	L	43F3	CA	0	1
40	1	W	43F3	CA	0	1
40	2	L	43F3	CA	0	1
40	2	W	43F3	CA	0	1
40	3	L	43F3	CA	0	1
40	3	W	43F3	CA	0	1
40	1	L	44F9	CA	0	1
40	1	W	44F9	CA	0	1
40	2	L	44F9	CA	0	1
40	2	W	44F9	CA	0	1
40	3	L	44F9	CA	0	1
40	3	W	44F9	CA	0	1
40	1	L	36J7	CA	0	1
40	1	W	36J7	CA	0	1
40	2	L	36J7	CA	0	1
40	2	W	36J7	CA	0	1
40	3	L	36J7	CA	0	1
40	3	W	36J7	CA	0	1
40	1	L	36H8	CA	0	2
40	1	W	36H8	CA	0	2
40	2	L	36H8	CA	0	2
40	2	W	36H8	CA	0	2
40	3	L	36H8	CA	0	2
40	3	W	36H8	CA	0	2
40	1	L	43F3	CA	0	2
40	1	W	43F3	CA	0	2
40	2	L	43F3	CA	0	2
40	2	W	43F3	CA	0	2
40	3	L	43F3	CA	0	2
40	3	W	43F3	CA	0	2
40	1	L	44F9	CA	0	2
40	1	W	44F9	CA	0	2
40	2	L	44F9	CA	0	2
40	2	W	44F9	CA	0	2
40	3	L	44F9	CA	0	2
40	3	W	44F9	CA	0	2
40	1	L	36J7	CA	0	2
40	1	W	36J7	CA	0	2
40	2	L	36J7	CA	0	2
40	2	W	36J7	CA	0	2
40	3	L	36J7	CA	0	2
40	3	W	36J7	CA	0	2
40	1	L	36H8	CV8A	0	1
40	1	W	36H8	CV8A	0	1
40	2	L	36H8	CV8A	0	1
40	2	W	36H8	CV8A	0	1
40	3	L	36H8	CV8A	0	1
40	3	W	36H8	CV8A	0	1
40	1	L	43F3	CV8A	0	1
40	1	W	43F3	CV8A	0	1
40	2	L	43F3	CV8A	0	1
40	2	W	43F3	CV8A	0	1
40	3	L	43F3	CV8A	0	1
40	3	W	43F3	CV8A	0	1
40	1	L	44F9	CV8A	0	1
40	1	W	44F9	CV8A	0	1
40	2	L	44F9	CV8A	0	1
40	2	W	44F9	CV8A	0	1
40	3	L	44F9	CV8A	0	1
40	3	W	44F9	CV8A	0	1
40	1	L	36J7	CV8A	0	1
40	1	W	36J7	CV8A	0	1
40	2	L	36J7	CV8A	0	1
40	2	W	36J7	CV8A	0	1
40	3	L	36J7	CV8A	0	1
40	3	W	36J7	CV8A	0	1
40	1	L	36H8	CV8A	0	2
40	1	W	36H8	CV8A	0	2
40	2	L	36H8	CV8A	0	2
40	2	W	36H8	CV8A	0	2
40	3	L	36H8	CV8A	0	2
40	3	W	36H8	CV8A	0	2
40	1	L	43F3	CV8A	0	2
40	1	W	43F3	CV8A	0	2
40	2	L	43F3	CV8A	0	2
40	2	W	43F3	CV8A	0	2
40	3	L	43F3	CV8A	0	2
40	3	W	43F3	CV8A	0	2
40	1	L	44F9	CV8A	0	2
40	1	W	44F9	CV8A	0	2
40	2	L	44F9	CV8A	0	2
40	2	W	44F9	CV8A	0	2
40	3	L	44F9	CV8A	0	2
40	3	W	44F9	CV8A	0	2
40	1	L	36J7	CV8A	0	2
40	1	W	36J7	CV8A	0	2
40	2	L	36J7	CV8A	0	2
40	2	W	36J7	CV8A	0	2
40	3	L	36J7	CV8A	0	2
40	3	W	36J7	CV8A	0	2
