# Supplementary material for: Phytophthora ×stagnum nothosp. nov., a New Hybrid from Irrigation Reservoirs at Ornamental Plant Nurseries in Virginia
Source: PLoS One. 2014 Jul 29;9(7):e103450. doi: 10.1371/journal.pone.0103450 (PMC4114803; doi:10.1371/journal.pone.0103450)
Supplement: Table S2 — Morphological measurements of four Phytophthora ×stagnum representative isolates. These measurements include the size of sporangia, oogonia and antheridia. (CSV) [file pone.0103450.s002.csv]

structure	isolate	direction	size(um)
oogonium	36H8	diameter1	46.106
oogonium	36H8	diameter1	47.053
oogonium	36H8	diameter1	37.982
oogonium	36H8	diameter1	29.729
oogonium	36H8	diameter1	26.446
oogonium	36H8	diameter1	38.105
oogonium	36H8	diameter1	55.444
oogonium	36J7	diameter1	30.482
oogonium	36J7	diameter1	27.272
oogonium	36J7	diameter1	28.092
oogonium	36J7	diameter1	33.785
oogonium	36J7	diameter1	28.57
oogonium	36J7	diameter1	36.366
oogonium	36J7	diameter1	40.794
oogonium	36J7	diameter1	27.318
oogonium	36J7	diameter1	41.867
oogonium	36J7	diameter1	23.94
oogonium	36J7	diameter1	25.078
oogonium	36J7	diameter1	26.056
oogonium	36J7	diameter1	41.442
oogonium	36J7	diameter1	27.73
oogonium	36J7	diameter1	25.302
oogonium	36H8	diameter2	43.028
oogonium	36H8	diameter2	44.645
oogonium	36H8	diameter2	36.431
oogonium	36H8	diameter2	30.779
oogonium	36H8	diameter2	25.216
oogonium	36H8	diameter2	38.559
oogonium	36H8	diameter2	48.911
oogonium	36J7	diameter2	29.651
oogonium	36J7	diameter2	26.95
oogonium	36J7	diameter2	28.304
oogonium	36J7	diameter2	33.289
oogonium	36J7	diameter2	29.536
oogonium	36J7	diameter2	39.164
oogonium	36J7	diameter2	36.293
oogonium	36J7	diameter2	29.094
oogonium	36J7	diameter2	45.278
oogonium	36J7	diameter2	24.392
oogonium	36J7	diameter2	25.052
oogonium	36J7	diameter2	26
oogonium	36J7	diameter2	41.291
oogonium	36J7	diameter2	26.091
oogonium	36J7	diameter2	25.998
oogonium	43F3	diameter1	21.75
oogonium	43F3	diameter1	20.692
oogonium	43F3	diameter1	38.653
oogonium	44F9	diameter1	26.778
oogonium	44F9	diameter1	29.404
oogonium	44F9	diameter1	23.573
oogonium	44F9	diameter1	30.13
oogonium	44F9	diameter1	31.489
oogonium	44F9	diameter1	23.465
oogonium	44F9	diameter1	21.703
oogonium	44F9	diameter1	28.489
oogonium	44F9	diameter1	36.081
oogonium	43F3	diameter2	23.698
oogonium	43F3	diameter2	21.549
oogonium	43F3	diameter2	38.566
oogonium	44F9	diameter2	29
oogonium	44F9	diameter2	30.852
oogonium	44F9	diameter2	22.363
oogonium	44F9	diameter2	31.536
oogonium	44F9	diameter2	32.841
oogonium	44F9	diameter2	23.005
oogonium	44F9	diameter2	22.483
oogonium	44F9	diameter2	29.827
oogonium	44F9	diameter2	34.858
antheridium	36H8	depth	9.014
antheridium	36H8	depth	24.492
antheridium	36H8	depth	17.451
antheridium	36H8	depth	9.744
antheridium	36J7	depth	23.327
antheridium	36J7	depth	14.816
antheridium	36J7	depth	24.421
antheridium	36J7	depth	17.052
antheridium	36J7	depth	18.483
antheridium	36J7	depth	24.022
antheridium	36J7	depth	23.859
antheridium	36J7	depth	22.995
antheridium	36J7	depth	19.512
antheridium	36J7	depth	18.455
antheridium	36J7	depth	23.622
antheridium	36J7	depth	18.836
antheridium	36H8	width	20.271
antheridium	36H8	width	13.905
antheridium	36H8	width	12.416
antheridium	36H8	width	13.756
antheridium	36J7	width	18.79
antheridium	36J7	width	7.782
antheridium	36J7	width	13.819
antheridium	36J7	width	16.622
antheridium	36J7	width	11.477
antheridium	36J7	width	11.76
antheridium	36J7	width	15.496
antheridium	36J7	width	16.902
antheridium	36J7	width	13.542
antheridium	36J7	width	12.977
antheridium	36J7	width	12.699
antheridium	36J7	width	14.984
antheridium	43F3	depth	13.133
antheridium	43F3	depth	15.117
antheridium	43F3	depth	7.823
antheridium	44F9	depth	9.862
antheridium	44F9	depth	7.074
antheridium	44F9	depth	8.167
antheridium	44F9	depth	8.61
antheridium	43F3	width	7.317
antheridium	43F3	width	7.174
antheridium	43F3	width	15.188
antheridium	44F9	width	14.414
antheridium	44F9	width	13.754
antheridium	44F9	width	13.874
antheridium	44F9	width	14.076
sporangium	36H8	Length	30.493
sporangium	36H8	Length	43.992
sporangium	36H8	Length	42.828
sporangium	36H8	Length	43.183
sporangium	36H8	Length	42.44
sporangium	36H8	Length	42.203
sporangium	36H8	Length	45.614
sporangium	36H8	Length	38.679
sporangium	36H8	Length	45.028
sporangium	36H8	Length	41.233
sporangium	36H8	Length	45
sporangium	36H8	Length	46.526
sporangium	36H8	Length	44.194
sporangium	36H8	Length	36.561
sporangium	36H8	Length	43.504
sporangium	36H8	Length	40.223
sporangium	36H8	Length	44.257
sporangium	36H8	Length	41.99
sporangium	36H8	Length	41.905
sporangium	36H8	Length	49.011
sporangium	36H8	Length	37.476
sporangium	36H8	Length	33.361
sporangium	36H8	Length	53.851
sporangium	36H8	Length	44.926
sporangium	36H8	Length	37.42
sporangium	36H8	Length	33.167
sporangium	36H8	Length	48.23
sporangium	36H8	Length	45.505
sporangium	36H8	Length	38.914
sporangium	36H8	Length	51.809
sporangium	36H8	Length	46.963
sporangium	36H8	Length	43.01
sporangium	36H8	Length	45.744
sporangium	36H8	Length	45.686
sporangium	36H8	Length	44.403
sporangium	36H8	Length	48.658
sporangium	36H8	Length	43.328
sporangium	36H8	Length	43.341
sporangium	36H8	Length	46.635
sporangium	36H8	Length	45.572
sporangium	36H8	Length	47.971
sporangium	36H8	Length	40.398
sporangium	36H8	Length	42.898
sporangium	36H8	Length	35.152
sporangium	36H8	Length	33.28
sporangium	36H8	Length	48.938
sporangium	36H8	Length	37.006
sporangium	36H8	Length	45.21
sporangium	36H8	Length	48.84
sporangium	36H8	Length	53.569
sporangium	36H8	Length	51.122
sporangium	36H8	width	17.545
sporangium	36H8	width	27.681
sporangium	36H8	width	26.36
sporangium	36H8	width	26.379
sporangium	36H8	width	25.843
sporangium	36H8	width	25.896
sporangium	36H8	width	27.431
sporangium	36H8	width	22.414
sporangium	36H8	width	30.538
sporangium	36H8	width	27.718
sporangium	36H8	width	28.98
sporangium	36H8	width	29.411
sporangium	36H8	width	29.542
sporangium	36H8	width	22.299
sporangium	36H8	width	27.189
sporangium	36H8	width	23.556
sporangium	36H8	width	28.058
sporangium	36H8	width	28.234
sporangium	36H8	width	27.416
sporangium	36H8	width	30.74
sporangium	36H8	width	24.402
sporangium	36H8	width	20.288
sporangium	36H8	width	30.04
sporangium	36H8	width	27.878
sporangium	36H8	width	24.914
sporangium	36H8	width	25.422
sporangium	36H8	width	30.947
sporangium	36H8	width	28.998
sporangium	36H8	width	25.32
sporangium	36H8	width	33.488
sporangium	36H8	width	28.971
sporangium	36H8	width	29.312
sporangium	36H8	width	24.774
sporangium	36H8	width	27.861
sporangium	36H8	width	25.815
sporangium	36H8	width	32.462
sporangium	36H8	width	28.271
sporangium	36H8	width	25.843
sporangium	36H8	width	26.28
sporangium	36H8	width	27.494
sporangium	36H8	width	28.818
sporangium	36H8	width	25.86
sporangium	36H8	width	27.512
sporangium	36H8	width	27.408
sporangium	36H8	width	23.957
sporangium	36H8	width	30.572
sporangium	36H8	width	23.346
sporangium	36H8	width	26.475
sporangium	36H8	width	29.834
sporangium	36H8	width	27.714
sporangium	36H8	width	30.443
sporangium	36J7	Length	50.608
sporangium	36J7	Length	43.617
sporangium	36J7	Length	50.158
sporangium	36J7	Length	55.95
sporangium	36J7	Length	49.065
sporangium	36J7	Length	55.961
sporangium	36J7	Length	49.842
sporangium	36J7	Length	39.389
sporangium	36J7	Length	54.224
sporangium	36J7	Length	61.3
sporangium	36J7	Length	44.932
sporangium	36J7	Length	48.972
sporangium	36J7	Length	45.104
sporangium	36J7	Length	58.797
sporangium	36J7	Length	65.407
sporangium	36J7	Length	56.81
sporangium	36J7	Length	50.47
sporangium	36J7	Length	49.036
sporangium	36J7	Length	72.603
sporangium	36J7	Length	60.403
sporangium	36J7	Length	56.116
sporangium	36J7	Length	54.243
sporangium	36J7	Length	62.154
sporangium	36J7	Length	51.757
sporangium	36J7	Length	51.209
sporangium	36J7	Length	55.677
sporangium	36J7	Length	71.285
sporangium	36J7	Length	46.083
sporangium	36J7	Length	49.645
sporangium	36J7	Length	58.15
sporangium	36J7	Length	45.751
sporangium	36J7	Length	45.514
sporangium	36J7	Length	51.567
sporangium	36J7	Length	75.573
sporangium	36J7	Length	66.478
sporangium	36J7	Length	52.577
sporangium	36J7	Length	56.634
sporangium	36J7	Length	79.175
sporangium	36J7	Length	72.653
sporangium	36J7	Length	64.528
sporangium	36J7	Length	74.756
sporangium	36J7	Length	75.652
sporangium	36J7	Length	69.222
sporangium	36J7	Length	52.849
sporangium	36J7	Length	74.221
sporangium	36J7	Length	71.581
sporangium	36J7	Length	49.637
sporangium	36J7	Length	52.776
sporangium	36J7	Length	51.038
sporangium	36J7	Length	57.289
sporangium	36J7	Length	49.72
sporangium	36J7	width	28.681
sporangium	36J7	width	26.981
sporangium	36J7	width	32.964
sporangium	36J7	width	31.462
sporangium	36J7	width	32.639
sporangium	36J7	width	30.169
sporangium	36J7	width	30.327
sporangium	36J7	width	26.874
sporangium	36J7	width	28.895
sporangium	36J7	width	30.496
sporangium	36J7	width	28.591
sporangium	36J7	width	26.46
sporangium	36J7	width	25.388
sporangium	36J7	width	38.841
sporangium	36J7	width	37.637
sporangium	36J7	width	32.465
sporangium	36J7	width	27.305
sporangium	36J7	width	30.365
sporangium	36J7	width	37.945
sporangium	36J7	width	39.684
sporangium	36J7	width	29.715
sporangium	36J7	width	31.215
sporangium	36J7	width	31.442
sporangium	36J7	width	27.533
sporangium	36J7	width	30.704
sporangium	36J7	width	32.409
sporangium	36J7	width	37.915
sporangium	36J7	width	29.829
sporangium	36J7	width	26.306
sporangium	36J7	width	33.965
sporangium	36J7	width	27.637
sporangium	36J7	width	23.242
sporangium	36J7	width	27.658
sporangium	36J7	width	38.782
sporangium	36J7	width	33.417
sporangium	36J7	width	30.676
sporangium	36J7	width	31.29
sporangium	36J7	width	36.915
sporangium	36J7	width	32.883
sporangium	36J7	width	34.352
sporangium	36J7	width	39.391
sporangium	36J7	width	38.147
sporangium	36J7	width	35.614
sporangium	36J7	width	31.761
sporangium	36J7	width	38.225
sporangium	36J7	width	36.297
sporangium	36J7	width	28.258
sporangium	36J7	width	34.651
sporangium	36J7	width	26.635
sporangium	36J7	width	31.485
sporangium	36J7	width	27.947
sporangium	43F3	Length	52.001
sporangium	43F3	Length	48.174
sporangium	43F3	Length	66.443
sporangium	43F3	Length	75.894
sporangium	43F3	Length	85.131
sporangium	43F3	Length	45.317
sporangium	43F3	Length	59.302
sporangium	43F3	Length	50.271
sporangium	43F3	Length	60.386
sporangium	43F3	Length	49.126
sporangium	43F3	Length	50.186
sporangium	43F3	Length	60.663
sporangium	43F3	Length	66.475
sporangium	43F3	Length	68.729
sporangium	43F3	Length	62.463
sporangium	43F3	Length	89.697
sporangium	43F3	Length	51.948
sporangium	43F3	Length	49.192
sporangium	43F3	Length	49.235
sporangium	43F3	Length	53.857
sporangium	43F3	Length	51.947
sporangium	43F3	Length	59.661
sporangium	43F3	Length	54.485
sporangium	43F3	Length	52.904
sporangium	43F3	Length	77.111
sporangium	43F3	Length	47.977
sporangium	43F3	Length	46.767
sporangium	43F3	Length	61.982
sporangium	43F3	Length	66.828
sporangium	43F3	Length	58.788
sporangium	43F3	Length	67.472
sporangium	43F3	Length	67.217
sporangium	43F3	Length	56.998
sporangium	43F3	Length	55.595
sporangium	43F3	Length	57.813
sporangium	43F3	Length	51.986
sporangium	43F3	Length	46.488
sporangium	43F3	Length	48.905
sporangium	43F3	Length	72.962
sporangium	43F3	Length	48.64
sporangium	43F3	Length	70.102
sporangium	43F3	Length	47.528
sporangium	43F3	Length	57.924
sporangium	43F3	Length	53.37
sporangium	43F3	Length	54.593
sporangium	43F3	Length	73.465
sporangium	43F3	Length	54.165
sporangium	43F3	Length	50.719
sporangium	43F3	Length	49.197
sporangium	43F3	Length	58.729
sporangium	43F3	Length	49.268
sporangium	43F3	width	31.22
sporangium	43F3	width	29.411
sporangium	43F3	width	31.902
sporangium	43F3	width	31.442
sporangium	43F3	width	35.712
sporangium	43F3	width	26.898
sporangium	43F3	width	29.949
sporangium	43F3	width	31.592
sporangium	43F3	width	30.476
sporangium	43F3	width	29.072
sporangium	43F3	width	27.499
sporangium	43F3	width	34.209
sporangium	43F3	width	35.229
sporangium	43F3	width	39.172
sporangium	43F3	width	30.746
sporangium	43F3	width	36.359
sporangium	43F3	width	28.746
sporangium	43F3	width	24.705
sporangium	43F3	width	31.425
sporangium	43F3	width	33.17
sporangium	43F3	width	25.987
sporangium	43F3	width	28.462
sporangium	43F3	width	27.097
sporangium	43F3	width	33.186
sporangium	43F3	width	30.611
sporangium	43F3	width	30.877
sporangium	43F3	width	29.239
sporangium	43F3	width	26.394
sporangium	43F3	width	27.703
sporangium	43F3	width	29.06
sporangium	43F3	width	27.13
sporangium	43F3	width	29.135
sporangium	43F3	width	27.796
sporangium	43F3	width	28.932
sporangium	43F3	width	27.464
sporangium	43F3	width	32.418
sporangium	43F3	width	26.408
sporangium	43F3	width	27.107
sporangium	43F3	width	35.231
sporangium	43F3	width	28.998
sporangium	43F3	width	38.806
sporangium	43F3	width	30.817
sporangium	43F3	width	32.955
sporangium	43F3	width	32.689
sporangium	43F3	width	32.013
sporangium	43F3	width	28.616
sporangium	43F3	width	30.985
sporangium	43F3	width	30.79
sporangium	43F3	width	30.659
sporangium	43F3	width	34.805
sporangium	43F3	width	31.114
sporangium	44F9	Length	46.96
sporangium	44F9	Length	58.19
sporangium	44F9	Length	60.99
sporangium	44F9	Length	60.13
sporangium	44F9	Length	53.2
sporangium	44F9	Length	45.01
sporangium	44F9	Length	58.91
sporangium	44F9	Length	66.53
sporangium	44F9	Length	40.25
sporangium	44F9	Length	60.94
sporangium	44F9	Length	64.43
sporangium	44F9	Length	46.16
sporangium	44F9	Length	65.63
sporangium	44F9	Length	71.11
sporangium	44F9	Length	65.61
sporangium	44F9	Length	66.08
sporangium	44F9	Length	56.45
sporangium	44F9	Length	60.12
sporangium	44F9	Length	51.25
sporangium	44F9	Length	46.07
sporangium	44F9	Length	57.11
sporangium	44F9	Length	78.63
sporangium	44F9	Length	47.3
sporangium	44F9	Length	64.28
sporangium	44F9	Length	65.35
sporangium	44F9	Length	71.34
sporangium	44F9	Length	50.11
sporangium	44F9	Length	76.26
sporangium	44F9	Length	69.45
sporangium	44F9	Length	54.4
sporangium	44F9	Length	52.83
sporangium	44F9	Length	45.62
sporangium	44F9	Length	46.63
sporangium	44F9	Length	50.55
sporangium	44F9	Length	47.48
sporangium	44F9	Length	67.19
sporangium	44F9	Length	84.85
sporangium	44F9	Length	57.05
sporangium	44F9	Length	45.59
sporangium	44F9	Length	62.03
sporangium	44F9	Length	71.21
sporangium	44F9	Length	66.72
sporangium	44F9	Length	50.57
sporangium	44F9	Length	62.35
sporangium	44F9	Length	63.94
sporangium	44F9	Length	64.75
sporangium	44F9	Length	50.18
sporangium	44F9	Length	49.69
sporangium	44F9	Length	60.8
sporangium	44F9	Length	54.21
sporangium	44F9	Length	49.63
sporangium	44F9	width	24.67
sporangium	44F9	width	31.93
sporangium	44F9	width	36.62
sporangium	44F9	width	27.8
sporangium	44F9	width	30.36
sporangium	44F9	width	27.13
sporangium	44F9	width	31.75
sporangium	44F9	width	35.67
sporangium	44F9	width	29.14
sporangium	44F9	width	31.56
sporangium	44F9	width	30.43
sporangium	44F9	width	28.74
sporangium	44F9	width	36.45
sporangium	44F9	width	36.14
sporangium	44F9	width	33.1
sporangium	44F9	width	33.6
sporangium	44F9	width	32.91
sporangium	44F9	width	30.37
sporangium	44F9	width	31.46
sporangium	44F9	width	33.19
sporangium	44F9	width	30.51
sporangium	44F9	width	35.39
sporangium	44F9	width	28.58
sporangium	44F9	width	31.87
sporangium	44F9	width	33.92
sporangium	44F9	width	32.65
sporangium	44F9	width	33.59
sporangium	44F9	width	32.64
sporangium	44F9	width	32.96
sporangium	44F9	width	29.87
sporangium	44F9	width	31.41
sporangium	44F9	width	28.27
sporangium	44F9	width	28.96
sporangium	44F9	width	29.21
sporangium	44F9	width	29.94
sporangium	44F9	width	33.37
sporangium	44F9	width	37.9
sporangium	44F9	width	31.95
sporangium	44F9	width	28.46
sporangium	44F9	width	30.11
sporangium	44F9	width	34.22
sporangium	44F9	width	31.52
sporangium	44F9	width	30
sporangium	44F9	width	34.25
sporangium	44F9	width	40.37
sporangium	44F9	width	33.66
sporangium	44F9	width	33.41
sporangium	44F9	width	30.7
sporangium	44F9	width	33.17
sporangium	44F9	width	29.3
sporangium	44F9	width	25.98
